# Supplementary material for: Enhancing biomedical relation extraction with directionality
Source: Bioinformatics. 2025 Jul 15;41(Suppl 1):i68–76. doi: 10.1093/bioinformatics/btaf226 (PMC12261447; doi:10.1093/bioinformatics/btaf226)
Supplement: btaf226_Supplementary_Data [file btaf226_supplementary_data.zip]

Archive with 3 entries (2 files):
- btaf226_Supplementary_Data/
- btaf226_Supplementary_Data/Lai.91.article_al_text.docx
- btaf226_Supplementary_Data/Lai.91.sup.1.pdf
